# Supplementary material for: Conservation Thinning in Secondary Forest: Negative but Mild Effect on Land Molluscs in Closed-Canopy Mixed Oak Forest in Sweden
Source: PLoS One. 2015 Mar 24;10(3):e0120085. doi: 10.1371/journal.pone.0120085 (PMC4372413; doi:10.1371/journal.pone.0120085)
Supplement: S1 Dataset — (XLS) [file pone.0120085.s001.xls]

## Sheet: Min. int. before
Min. int. before	A. aculeata	A. nitidula	A. pura	A. arbustorum	C. minimum	C. tridentatum	C. hortensis	C. bidentata	C. pumila	C. lubrica	C. lubricella	C. laminata	C. aspera	C. edentula	D. rotundatus	D. ruderatus	E. fulvus	E. trochiformis	E. strigella	F. fruticum	H. lapicida	M. plicatula	M. obscura	M. incarnatus	N. hammonis	N. petronella	O. alliarius	O. cellarius	P. pygmaeum	S. putris	T. hispida	V. costata	V. excentrica	V. alpestris	V. pusilla	V. ronnebyensis	V. substriata	V. contracta	V. crystallina	V. pellucida	Z. nitidus	A. ater	A. circumscriptus	A. fasciatus	A. fuscus	A. intermedius	A. silvaticus	A. vulgaris	D. laeve
Site 1 Skölvene	0	0	0	1	1	2	0	0	0	0	0	0	15	0	0	1	12	0	0	0	0	0	0	0	4	0	0	0	22	0	0	0	0	0	0	0	3	0	5	0	0	0	0	0	1	0	1	0	0
Site 2 Karla	0	0	0	0	0	0	11	0	0	1	0	0	7	0	0	1	41	0	0	0	0	0	0	0	3	0	0	0	28	0	0	0	0	0	0	0	5	0	0	0	0	0	0	0	4	0	0	0	0
Site 3 Östadkulle	0	0	0	2	4	76	1	1	0	5	0	0	2	0	7	2	1	0	0	0	0	0	0	0	3	2	0	0	20	0	0	1	0	1	0	0	0	0	19	0	0	0	2	0	1	0	0	0	0
Site 4 Sandviksås	0	0	0	0	0	0	0	2	0	0	0	0	19	0	0	0	10	0	0	0	0	0	0	0	2	1	0	0	2	0	0	0	0	0	0	0	1	0	0	0	0	0	0	0	1	0	0	0	0
Site 5 Rya åsar	0	0	2	0	0	0	0	0	0	0	0	0	3	0	0	0	5	0	0	0	0	0	0	0	7	0	0	0	0	0	0	0	0	0	0	0	0	0	0	0	0	1	0	0	3	0	0	0	0
Site 6 Strakaskogen	0	0	0	8	0	2	4	10	0	57	13	0	2	0	0	7	0	0	0	0	0	0	0	0	0	13	1	0	28	13	2	0	0	0	0	0	0	0	18	2	8	1	3	15	1	0	4	0	0
Site 7 Bondberget	0	0	11	28	0	6	8	0	0	5	0	11	5	7	51	1	4	0	0	0	0	10	0	0	12	2	0	0	2	0	0	0	0	0	0	0	0	0	4	1	0	3	0	1	2	0	4	0	0
Site 8 Långhult	0	0	0	2	0	0	5	3	0	6	1	0	2	0	15	1	10	0	0	3	0	0	0	0	13	11	0	0	23	0	0	0	0	1	0	0	13	2	0	0	0	0	0	0	1	0	1	0	0
Site 9 Bokhultet	0	0	0	3	0	0	1	0	0	2	0	0	2	0	0	2	13	0	0	0	0	0	0	0	27	0	13	0	0	0	0	0	0	0	0	0	2	0	0	0	0	0	0	0	5	0	1	0	0
Site 10 Kråksjö	4	0	10	0	0	0	1	3	0	1	1	1	0	0	0	0	11	0	0	0	0	0	0	0	11	0	2	0	3	0	0	0	0	0	0	0	2	0	0	0	0	0	0	1	1	0	0	0	0
Site 11 Stafsäter	0	0	0	7	0	0	47	0	0	1	0	35	0	0	0	0	2	0	0	0	0	1	0	0	2	0	0	0	1	0	0	0	0	0	1	0	0	0	0	0	0	0	0	1	2	0	1	0	0
Site 12 Åtvidaberg	0	0	0	3	0	7	7	4	0	0	26	5	0	1	0	0	33	0	0	0	6	0	0	0	23	20	0	0	93	0	0	0	0	0	3	0	0	16	0	2	0	1	0	0	3	0	0	0	0
Site 13 Fagerhult	2	0	9	7	0	25	12	2	2	6	1	9	0	7	0	2	21	0	0	1	3	1	0	0	7	1	0	0	20	0	0	0	0	0	15	0	22	2	0	0	0	0	0	0	11	0	1	0	0
Site 14 Aspenäs	0	0	0	8	0	19	3	3	0	3	0	10	0	12	20	0	3	0	0	0	0	0	0	0	31	8	0	0	19	0	0	0	0	0	0	0	0	1	0	3	0	0	0	1	4	0	2	0	0
Site 15 Norra Vi	12	0	22	10	0	1	8	3	0	0	1	17	1	1	0	3	18	0	0	0	1	1	0	1	31	0	0	0	6	0	0	0	0	0	2	0	5	0	1	0	0	0	0	1	3	0	0	0	0
Site 16 Fröåsa	30	0	8	4	0	0	6	3	0	9	4	24	3	13	0	2	24	0	0	0	1	7	0	0	29	10	0	0	123	0	0	0	0	0	1	0	51	0	0	1	0	0	0	0	1	0	2	0	0
Site 17 Ulvsdal	5	0	2	2	0	0	11	0	0	2	0	33	0	0	0	0	0	0	1	2	5	10	1	0	0	0	0	0	4	0	0	0	0	0	3	0	0	0	0	0	0	0	0	0	1	0	2	0	0
Site 18 Hallingeberg	1	0	4	9	0	0	7	1	0	1	1	7	0	0	0	2	8	0	0	0	1	0	1	0	18	0	0	0	31	0	0	0	0	0	0	0	0	1	0	0	0	0	0	1	15	0	1	0	0
Site 19 Ytterhult	5	0	9	2	0	0	1	1	0	1	3	5	0	0	0	0	1	0	0	1	4	0	0	0	8	0	2	0	17	0	2	0	0	0	7	0	4	1	0	3	0	0	0	0	2	0	0	0	0
Site 20 Fårbo	2	13	3	3	0	1	1	2	0	0	0	5	4	0	0	0	5	0	0	0	0	1	0	0	12	0	0	0	7	0	0	0	0	0	0	0	0	0	0	0	0	0	0	3	3	1	1	0	0
Site 21 Emsfors	0	0	7	11	2	1	7	0	0	18	8	5	0	0	0	0	0	9	0	3	1	0	0	0	25	0	0	3	12	1	0	0	1	0	0	0	0	0	0	8	10	0	0	0	2	1	1	32	0
Site 22 Getebro	17	3	4	0	0	1	14	1	0	2	8	0	1	1	0	1	7	0	0	0	0	0	0	0	10	0	4	0	5	0	0	0	0	0	6	0	2	0	0	0	0	0	0	2	2	0	1	0	0
Site 23 Lindö	10	0	20	0	0	0	7	4	0	1	0	14	0	0	0	0	20	0	0	37	8	0	0	0	26	0	3	0	114	0	2	0	0	0	2	0	0	1	0	0	0	0	0	0	5	0	2	0	0
Site 24 Vickleby	3	0	0	0	0	12	8	7	0	37	1	7	0	0	2	0	2	0	2	1	1	0	0	0	57	0	0	0	64	0	7	0	0	0	1	0	0	1	0	19	0	1	0	3	2	0	2	0	0
Site 25 Albrunna	0	0	3	0	129	0	0	0	0	7	0	0	0	0	0	0	0	0	2	0	0	0	0	0	1	0	0	131	26	4	0	4	0	0	0	0	0	0	0	1	0	0	12	0	1	0	1	0	1
Sum	91	16	114	110	136	153	170	50	2	165	68	188	66	42	95	25	251	9	5	48	31	31	2	1	362	68	25	134	670	18	13	5	1	2	41	0	110	25	47	40	18	7	17	29	77	2	28	32	1
number of sites	11	2	14	17	4	12	21	16	1	19	12	15	13	7	5	12	21	1	3	7	10	7	2	1	23	9	6	2	23	3	4	2	1	2	10	0	11	8	5	9	2	5	3	10	25	2	17	1	1
[truncated: 6 more columns]

## Sheet: Min. int. after
Min. int. After	A. aculeata	A. nitidula	A. pura	A. arbustorum	C. minimum	C. tridentatum	C. hortensis	C. bidentata	C. pumila	C. lubrica	C. lubricella	C. laminata	C. aspera	C. edentula	D. rotundatus	D. ruderatus	E. fulvus	E. trochiformis	E. strigella	F. fruticum	H. lapicida	M. plicatula	M. obscura	M. incarnatus	N. hammonis	N. petronella	O. alliarius	O. cellarius	P. pygmaeum	S. putris	T. hispida	V. costata	V. excentrica	V. alpestris	V. pusilla	V. ronnebyensis	V. substriata	V. contracta	V. crystallina	V. pellucida	Z. nitidus	A. ater	A. circumscriptus	A. fasciatus	A. fuscus	A. intermedius	A. silvaticus	A. vulgaris	D. laeve
Site 1 Skölvene	0	0	0	0	4	0	0	0	0	0	0	0	13	0	0	1	13	0	0	0	0	0	0	0	51	0	0	0	172	0	0	0	0	0	1	0	12	0	7	0	0	0	0	0	2	0	1	0	0
Site 2 Karla	0	0	0	0	0	0	10	0	0	8	0	0	47	0	0	0	62	0	0	0	0	0	0	0	66	0	0	0	95	0	0	0	0	0	9	0	80	0	0	0	0	0	0	0	2	0	0	0	0
Site 3 Östadkulle	0	0	0	2	0	30	1	0	0	14	0	0	1	0	0	0	0	0	0	0	0	0	0	0	12	5	0	0	4	0	0	0	0	0	0	0	0	0	10	0	0	0	3	0	4	0	0	0	0
Site 4 Sandviksås	0	0	1	0	0	0	0	0	0	1	0	0	29	0	3	0	16	0	0	0	0	0	0	0	34	0	0	0	1	0	0	0	0	0	0	0	11	0	3	0	0	0	0	0	1	0	0	0	0
Site 5 Rya åsar	0	0	1	0	0	0	0	0	0	0	0	2	5	0	3	0	2	0	0	0	0	0	0	0	14	9	2	0	0	0	0	0	0	0	0	0	0	0	0	0	0	2	0	0	2	0	0	0	0
Site 6 Strakaskogen	0	0	0	3	9	56	5	29	0	50	33	0	0	0	0	13	9	0	0	0	0	0	0	0	10	81	1	0	110	10	4	0	0	0	0	0	29	0	5	3	15	2	3	17	3	0	3	0	0
Site 7 Bondberget	0	0	9	5	0	23	7	0	0	3	0	16	1	3	3	0	13	0	0	0	0	0	0	0	55	4	0	0	20	0	0	0	0	0	0	0	0	0	14	0	0	1	0	2	4	0	3	0	0
Site 8 Långhult	0	0	1	8	0	13	9	7	0	39	0	0	3	0	9	0	11	0	0	5	0	0	0	0	18	20	1	0	29	0	0	0	0	0	0	0	5	1	0	0	0	0	0	0	2	0	1	0	0
Site 9 Bokhultet	0	0	0	1	0	0	1	0	0	0	0	0	2	0	0	1	9	0	0	0	0	0	0	0	2	0	4	0	0	0	0	0	0	0	0	0	0	0	0	0	0	0	0	0	5	0	1	0	0
Site 10 Kråksjö	2	0	36	0	0	29	1	5	0	0	3	9	15	0	0	0	68	0	0	0	1	0	0	0	38	0	0	0	175	0	0	0	0	0	0	0	34	3	0	1	0	0	0	2	2	0	0	0	0
Site 11 Stafsäter	4	0	1	18	0	0	46	1	0	4	3	73	0	24	0	0	0	0	0	0	1	2	0	0	34	2	0	0	154	0	0	0	0	0	1	0	7	0	0	3	0	0	0	2	5	0	1	0	0
Site 12 Åtvidaberg	0	0	0	7	0	4	25	5	0	0	9	14	2	0	0	0	24	0	0	0	7	0	0	0	43	19	0	0	211	0	0	0	0	0	4	0	3	1	0	0	0	2	0	0	4	0	1	0	0
Site 13 Fagerhult	32	0	27	6	0	62	10	8	32	74	21	29	1	43	0	21	58	0	0	0	4	5	0	0	27	32	0	0	205	0	0	0	0	0	3	0	149	5	0	3		0	0	0	9	0	1	0	0
Site 14 Aspenäs	0	0	0	5	0	399	9	5	0	66	0	13	0	9	55	0	46	0	0	0	0	0	0	0	40	25	0	0	341	0	0	0	0	0	0	0	128	10	0	0	0	0	0	2	2	0	2	0	0
Site 15 Norra Vi	88	0	9	6	0	0	4	1	0	5	11	33	5	0	0	1	70	0	0	0	11	3	2	0	43	1	0	0	281	0	0	0	0	0	30	0	201	2	0	6	0	0	0	2	4	0	1	0	0
Site 16 Fröåsa	0	0	5	8	0	0	6	6	0	6	1	37	0	0	0	0	3	0	0	0	0	1	0	0	14	4	0	0	0	0	0	0	0	0	0	0	0	0	0	2	0	0	0	2	3	0	1	0	0
Site 17 Ulvsdal	147	17	3	4	0	9	23	7	0	9	47	39	1	35	0	0	173	0	0	14	2	1	0	0	63	0	0	0	363	0	0	0	0	0	80	0	116	1	0	7	0	0	0	0	3	0	1	0	0
Site 18 Hallingeberg	4	0	9	9	0	4	12	2	0	7	4	27	4	0	0	0	29	0	0	0	8	0	2	0	54	0	1	0	144	0	0	0	0	0	0	0	2	4	0	2	0	0	0	1	17	0	2	0	0
Site 19 Ytterhult	70	0	32	0	0	0	5	7	0	0	39	23	2	0	0	0	10	0	10	2	8	0	0	0	42	0	1	0	629	0	0	0	0	0	44	0	42	2	0	5	0	0	0	0	2	0	0	0	0
Site 20 Fårbo	62	17	19	1	0	123	2	6	0	42	38	18	8	6	0	0	57	0	0	0	0	2	0	0	54	0	2	0	302	0	0	0	0	0	17	0	81	5	0	1	0	0	0	2	3	2	1	0	0
Site 21 Emsfors	0	0	1	25	0	0	14	0	0	4	0	15	0	0	0	0	0	0	0	1	1	0	0	0	5	0	0	0	0	2	0	0	0	0	0	0	0	0	0	0	0	0	0	0	3	1	3	45	0
Site 22 Getebro	34	8	24	1	0	6	8	3	0	4	25	10	23	2	0	0	67	0	0	1	0	0	0	0	38	0	1	0	337	0	0	8	0	1	17	1	44	4	0	2	0	1	0	2	3	0	1	0	0
Site 23 Lindö	8	0	6	0	0	0	9	11	0	1	0	11	0	0	0	0	37	0	0	10	0	0	0	0	49	0	3	0	226	0	1	0	0	0	6	0	26	0	0	0	0	3	0	1	2	0	0	0	0
Site 24 Vickleby	0	0	0	0	0	0	12	3	0	2	1	6	0	0	0	0	0	0	1	4	0	0	0	0	12	0	2	0	1	0	0	0	0	0	0	0	0	0	0	0	0	1	0	4	5	0	1	0	0
Site 25 Albrunna	0	0	0	0	2	0	0	0	0	0	1	0	0	0	0	0	0	0	3	0	0	0	0	0	0	0	0	68	7	0	1	0	0	0	0	0	0	0	0	0	0	0	22	12	2	0	3	0	2
Sum	451	42	184	109	15	758	219	106	32	339	236	375	162	122	73	37	777	0	14	37	43	14	4	0	818	202	18	68	3807	12	6	8	0	1	212	1	970	38	39	35	15	12	28	51	94	3	28	45	2
number of sites	10	3	16	16	3	12	21	16	1	18	14	17	17	7	5	5	20	0	3	7	9	6	2	0	24	11	10	1	21	2	3	1	0	1	11	1	17	11	5	11	2	7	3	13	25	2	18	1	1
[truncated: 6 more columns]

## Sheet: Thinning before
Thinning before	A. aculeata	A. nitidula	A. pura	A. arbustorum	C. minimum	C. tridentatum	C. hortensis	C. bidentata	C. pumila	C. lubrica	C. lubricella	C. laminata	C. aspera	C. edentula	D. rotundatus	D. ruderatus	E. fulvus	E. trochiformis	E. strigella	F. fruticum	H. lapicida	M. plicatula	M. obscura	M. incarnatus	N. hammonis	N. petronella	O. alliarius	O. cellarius	P. pygmaeum	S. putris	T. hispida	V. costata	V. excentrica	V. alpestris	V. pusilla	V. ronnebyensis	V. substriata	V. contracta	V. crystallina	V. pellucida	Z. nitidus	A. ater	A. circumscriptus	A. fasciatus	A. fuscus	A. intermedius	A. silvaticus	A. vulgaris	D. laeve
Site 1 Skölvene	0	0	0	2	0	0	1	0	0	1	0	0	19	0	0	6	4	0	0	0	0	0	0	0	3	0	0	0	10	0	0	0	0	0	0	0	4	0	2	0	0	0	0	0	2	0	1	0	0
Site 2 Karla	0	0	0	0	0	0	11	0	0	1	0	0	20	0	0	0	46	0	0	0	0	0	0	0	3	0	0	0	14	0	0	0	0	0	3	0	10	0	0	0	0	0	0	0	2	0	0	0	0
Site 3 Östadkulle	0	0	1	1	4	0	0	1	0	10	0	0	2	0	0	3	5	0	0	0	0	0	0	0	11	2	0	0	21	0	3	1	0	0	0	0	0	0	5	0	0	0	2	0	1	0	0	0	0
Site 4 Sandviksås	0	0	0	0	0	0	0	1	0	0	0	0	15	0	0	1	18	0	0	0	0	0	0	0	7	0	1	0	0	0	0	0	0	0	0	0	3	0	0	0	0	0	0	0	1	0	0	0	0
Site 5 Rya åsar	0	0	1	0	0	0	0	0	0	0	0	0	1	0	0	0	3	0	0	0	0	0	0	0	8	0	0	0	0	0	0	0	0	0	0	0	0	0	0	0	0	1	0	0	0	0	0	0	1
Site 6 Strakaskogen	0	0	0	1	0	39	4	8	0	6	2	0	0	0	0	3	7	0	0	0	0	0	0	0	3	5	1	0	17	1	0	0	0	0	0	0	2	0	7	0	0	1	2	11	0	0	1	0	0
Site 7 Bondberget	0	0	11	28	2	14	5	0	0	5	0	15	4	3	1	2	34	0	0	0	0	2	0	0	29	3	0	0	6	0	0	0	0	0	0	0	5	0	8	1	0	1	0	0	1	0	2	0	0
Site 8 Långhult	0	0	0	4	0	3	4	5	0	22	3	0	1	2	9	0	20	0	0	0	1	0	0	0	14	14	3	0	21	0	0	0	0	0	0	0	8	0	5	0	0	0	0	0	1	0	1	0	0
Site 9 Bokhultet	0	0	0	0	0	0	1	0	0	3	0	0	6	0	0	4	81	0	0	0	0	0	0	0	109	0	8	0	199	0	0	0	0	0	0	0	40	0	0	2	0	0	0	0	3	0	0	0	0
Site 10 Kråksjö	0	0	9	0	0	1	3	2	0	10	23	12	0	0	0	0	6	0	0	0	0	0	0	0	10	0	1	0	1	0	0	0	0	0	0	0	1	1	0	0	0	0	0	1	3	0	0	0	0
Site 11 Stafsäter	0	0	0	7	0	0	17	2	0	3	0	33	0	5	0	0	2	0	2	0	0	1	0	0	3	3	0	0	2	0	0	0	0	0	0	0	0	0	0	3	0	0	0	0	3	0	2	0	0
Site 12 Åtvidaberg	0	0	0	12	0	0	13	2	0	0	21	8	0	0	0	1	18	0	0	0	1	0	0	0	16	13	0	0	142	0	0	0	0	0	0	0	1	0	0	5	0	0	0	0	1	0	1	0	0
Site 13 Fagerhult	0	0	2	9	0	6	10	4	0	3	0	8	0	16	0	1	17	0	0	0	2	0	0	0	7	1	0	0	18	0	0	0	0	0	3	0	9	0	0	1	0	1	1	0	4	0	0	0	0
Site 14 Aspenäs	0	0	0	8	0	66	2	1	0	12	0	4	0	12	15	1	16	0	0	0	0	0	0	0	28	7	0	0	32	0	1	0	0	0	0	0	1	0	0	2	0	0	0	0	1	0	2	0	0
Site 15 Norra Vi	10	0	2	6	0	0	8	1	0	0	0	12	8	0	0	1	31	0	0	0	6	0	0	0	23	4	1	0	11	0	0	0	0	0	2	0	7	0	3	0	0	0	0	0	2	0	1	0	0
Site 16 Fröåsa	3	0	3	0	0	0	0	1	0	2	0	8	3	0	0	6	7	0	0	0	0	0	0	0	17	9	0	0	1	0	0	0	0	0	0	0	3	0	0	0	0	0	0	1	1	0	1	0	0
Site 17 Ulvsdal	18	0	9	3	0	0	7	3	0	5	6	16	0	8	0	0	20	0	0	2	5	4	1	0	14	0	0	0	81	0	0	0	0	0	4	0	5	2	0	0	0	0	0	0	3	0	0	0	0
Site 18 Hallingeberg	0	0	3	12	0	0	16	0	0	0	0	5	0	0	0	0	4	0	0	0	3	0	3	0	6	0	0	4	11	1	0	0	0	0	0	0	0	0	0	1	0	0	0	1	2	0	0	0	0
Site 19 Ytterhult	4	0	11	3	0	0	1	3	0	0	8	15	13	0	0	0	17	0	0	0	5	0	0	0	19	0	2	0	18	0	0	0	0	0	4	0	3	1	0	2	0	0	0	0	1	0	0	0	0
Site 20 Fårbo	2	0	14	0	0	0	3	1	0	0	1	9	0	0	0	0	9	0	0	0	0	5	0	0	12	0	1	0	15	0	1	0	0	0	0	0	0	0	0	1	0	0	0	0	3	0	1	0	0
Site 21 Emsfors	2	0	3	12	0	0	10	0	0	0	6	11	0	0	0	0	4	0	0	5	6	0	0	0	16	0	0	4	43	1	0	0	0	0	3	0	5	0	0	0	1	0	0	0	1	0	1	23	0
Site 22 Getebro	0	0	0	0	0	0	4	1	0	0	2	0	0	0	0	0	1	0	0	0	0	0	0	0	4	0	3	0	4	0	0	0	0	0	5	0	4	0	0	5	0	1	0	0	1	0	0	0	0
Site 23 Lindö	12	14	12	1	0	80	6	3	0	19	15	8	2	19	0	1	15	0	0	1	1	1	0	0	5	0	0	0	29	0	0	0	0	0	3	0	17	2	0	1	0	1	0	3	2	0	1	0	0
Site 24 Vickleby	0	0	0	0	0	5	13	10	0	6	2	4	0	0	3	0	1	0	0	3	2	1	0	0	22	0	0	0	8	0	1	0	0	0	0	0	0	1	0	1	0	2	0	16	4	0	2	0	0
Site 25 Albrunna	0	0	13	0	26	0	2	0	0	89	0	0	0	0	0	0	0	0	46	1	0	0	0	0	5	0	0	3	26	8	0	116	0	0	0	0	0	0	0	27	0	0	4	1	1	0	0	0	2
Sum	51	14	94	109	32	214	141	49	0	197	89	168	94	65	28	30	386	0	48	12	32	14	4	0	394	61	21	11	730	11	6	117	0	0	27	0	128	7	30	52	1	8	9	34	44	0	17	23	3
number of sites	7	1	14	15	3	8	21	17	0	16	11	15	12	7	4	12	24	0	2	5	10	6	2	0	25	10	9	3	23	4	4	2	0	0	8	0	18	5	6	13	1	7	4	7	23	0	13	1	2
[truncated: 6 more columns]

## Sheet: Thinning after
Thinning after	A. aculeata	A. nitidula	A. pura	A. arbustorum	C. minimum	C. tridentatum	C. hortensis	C. bidentata	C. pumila	C. lubrica	C. lubricella	C. laminata	C. aspera	C. edentula	D. rotundatus	D. ruderatus	E. fulvus	E. trochiformis	E. strigella	F. fruticum	H. lapicida	M. plicatula	M. obscura	M. incarnatus	N. hammonis	N. petronella	O. alliarius	O. cellarius	P. pygmaeum	S. putris	T. hispida	V. costata	V. excentrica	V. alpestris	V. pusilla	V. ronnebyensis	V. substriata	V. contracta	V. crystallina	V. pellucida	Z. nitidus	A. ater	A. circumscriptus	A. fasciatus	A. fuscus	A. intermedius	A. silvaticus	A. vulgaris	D. laeve
Site 1 Skölvene	0	0	0	0	0	0	0	0	0	2	0	0	10	0	0	4	6	0	0	0	0	0	0	0	52	0	0	0	22	0	0	0	0	0	0	0	4	0	4	0	0	0	0	0	2	0	1	0	0
Site 2 Karla	0	0	0	0	0	0	5	0	0	0	10	0	52	0	0	2	67	0	0	0	0	0	0	0	86	0	0	0	165	0	0	0	0	0	13	0	46	0	0	0	0	0	0	0	1	0	0	0	0
Site 3 Östadkulle	0	0	0	0	0	7	0	0	0	8	0	0	0	0	2	0	8	0	0	0	0	0	0	0	28	6	0	0	3	0	0	0	0	0	0	0	0	0	3	0	0	0	3	0	2	0	0	0	0
Site 4 Sandviksås	0	0	0	0	0	0	0	0	0	0	0	0	5	0	1	0	16	0	0	0	0	0	0	0	11	0	0	0	9	0	0	0	0	0	0	0	2	0	0	0	0	0	0	0	2	0	0	0	0
Site 5 Rya åsar	0	0	2	0	0	0	1	0	0	0	0	0	7	0	0	0	9	0	0	0	0	0	0	0	11	5	0	0	1	0	0	0	0	0	0	0	0	0	0	0	0	2	0	0	1	0	0	0	1
Site 6 Strakaskogen	0	0	0	6	0	2	0	9	0	8	9	0	0	0	0	0	0	0	0	0	0	0	0	0	8	9	0	0	5	2	0	0	0	0	0	0	0	0	1	0	0	1	4	11	1	0	2	0	0
Site 7 Bondberget	0	0	6	2	0	1	30	0	0	5	0	9	0	0	9	1	4	0	0	0	0	3	0	0	16	6	0	0	2	0	0	0	0	0	0	0	0	0	2	0	0	0	0	1	3	0	1	0	0
Site 8 Långhult	0	0	0	5	0	4	5	0	0	7	0	1	6	0	1	0	4	0	0	0	1	0	0	0	16	4	0	0	8	0	0	0	0	0	2	0	0	1	0	0	0	0	0	0	2	0	0	0	0
Site 9 Bokhultet	0	0	0	0	0	0	2	0	0	3	0	0	6	0	0	2	7	0	0	0	0	0	0	0	16	0	1	0	0	0	0	0	0	0	0	0	0	0	0	0	0	0	0	0	4	0	0	0	0
Site 10 Kråksjö	0	0	16	0	0	74	4	3	0	15	11	9	2	0	0	0	11	0	1	1	0	0	0	0	13	2	0	0	78	0	0	0	0	0	0	0	2	0	0	2	0	0	0	1	2	0	0	0	0
Site 11 Stafsäter	0	0	0	12	2	2	18	0	0	18	1	35	0	86	0	0	0	0	3	0	1	0	0	0	19	2	0	0	89	0	1	0	0	0	0	0	2	0	0	1	0	0	0	2	2	0	2	0	0
Site 12 Åtvidaberg	0	0	0	10	0	0	63	6	0	3	60	18	1	4	0	1	10	0	1	1	3	0	0	0	25	19	0	0	104	0	0	0	0	0	0	0	4	0	0	0	0	1	0	0	2	0	1	0	0
Site 13 Fagerhult	1	0	7	6	0	41	36	7	6	29	30	16	0	23	0	0	22	0	0	0	5	4	0	0	32	11	1	0	137	0	0	0	0	0	0	0	24	3	0	1	0	0	0	0	4	0	0	0	0
Site 14 Aspenäs	0	0	0	2	0	56	2	0	0	54	1	3	0	12	17	3	12	0	0	0	1	0	0	0	30	21	0	0	109	0	0	0	0	0	0	0	40	5	0	1	0	0	0	2	2	0	2	0	0
Site 15 Norra Vi	61	0	7	6	0	15	6	1	0	11	1	8	2	7	0	0	35	0	0	0	0	0	0	0	16	2	0	0	274	0	0	0	0	0	16	0	118	0	4	2	0	0	0	1	3	0	1	0	0
Site 16 Fröåsa	0	0	1	7	0	0	0	0	0	0	0	10	0	0	0	11	10	0	0	0	0	0	0	0	4	8	0	0	0	0	0	0	0	0	0	0	1	0	0	0	0	0	0	1	3	0	1	0	0
Site 17 Ulvsdal	67	0	16	1	0	38	6	6	0	36	13	19	2	44	0	1	131	0	0	14	1	0	0	0	119	0	0	0	197	0	0	0	0	0	29	0	87	0	0	0	0	0	0	0	2	0	0	0	0
Site 18 Hallingeberg	0	0	2	13	0	9	8	0	0	0	4	14	1	1	0	0	2	0	0	0	3	0	1	0	31	0	0	0	92	0	0	0	0	0	0	0	0	0	0	0	0	0	0	1	4	0	1	0	0
Site 19 Ytterhult	61	0	9	0	0	0	0	3	0	0	18	38	14	0	0	0	37	0	0	0	1	0	0	0	98	0	1	0	593	0	0	0	0	0	14	0	59	1	0	1	0	0	0	0	1	0	0	0	0
Site 20 Fårbo	29	3	3	1	0	55	2	0	0	8	1	2	1	6	0	4	51	0	0	0	0	0	0	0	39	0	0	0	87	0	0	0	0	0	11	0	88	3	0	1	0	0	0	0	3	0	2	0	0
Site 21 Emsfors	0	0	1	5	0	0	3	0	0	1	1	9	0	0	0	0	0	0	5	3	0	0	0	0	1	0	0	3	0	0	0	0	0	0	0	0	0	0	0	0	0	0	0	0	1	0	1	57	0
Site 22 Getebro	0	3	0	0	0	0	3	0	0	0	2	3	0	0	0	0	2	0	0	0	0	0	0	0	5	0	0	0	0	0	0	0	0	0	0	0	0	0	0	0	0	1	0	1	1	0	0	0	0
Site 23 Lindö	8	1	7	0	0	0	3	2	0	0	0	5	0	0	0	0	15	0	0	2	1	0	0	0	22	0	0	0	88	0	0	0	0	0	4	0	9	1	0	0	0	2	0	2	2	0	0	0	0
Site 24 Vickleby	0	0	0	0	0	2	15	2	0	9	0	3	0	0	0	0	0	0	0	5	0	0	0	0	6	0	0	0	2	0	0	0	0	0	0	0	0	0	0	0	0	2	0	4	4	0	2	0	0
Site 25 Albrunna	0	0	1	0	0	0	0	0	0	0	2	0	0	0	0	0	0	0	0	0	0	0	0	0	0	0	0	24	17	0	0	0	0	0	0	0	0	0	0	1	0	0	9	2	0	0	0	0	1
Sum	227	7	78	76	2	306	212	39	6	217	164	202	109	183	30	29	459	0	10	26	17	7	1	0	704	95	3	27	2082	2	1	0	0	0	89	0	486	14	14	10	0	9	16	29	54	0	17	57	2
number of sites	6	3	13	13	1	13	18	9	1	16	15	17	13	8	5	9	20	0	4	6	9	2	1	0	24	12	3	2	21	1	1	0	0	0	7	0	14	6	5	8	0	6	3	12	24	0	12	1	2
[truncated: 6 more columns]

## Sheet: Read here
Publication title	Author 1	Author 2	Author 3	Author 4		Notes on data
Conservation Thinning in Secondary Forest: Negative but Mild Effect on Land Molluscs in Closed-Canopy Mixed Oak Forest in Sweden	Birte Rancka	Ted von Proschwitz	Kristoffer Hylander	Frank Götmark		The data are total number of individuals, per site and per species (litter and non-litter samples pooled)
PONE-D-14-39104R1	Tämta Stavabacke	Museum of Natural History	Department of Ecology, Environment and Plant Sciences, Stockholm University	University of Gothenburg		Only individuals alive at the time of sampling included.
	51393 Fristad, Sweden	Göteborg, Sweden	Stockholm, Sweden	Göteborg, SWEDEN
FOR USE OF THESE DATA,				Corresponding author
PLEASE CONTACT THE CORRESPONDING AUTHOR				e-mail: frank.gotmark@gu.se
				telephone: +46-14 317863650, +46-702309315
